# Supplementary material for: POEM, A 3-dimensional exon taxonomy and patterns in untranslated exons
Source: BMC Genomics. 2008 Sep 20;9:428. doi: 10.1186/1471-2164-9-428 (PMC2561055; doi:10.1186/1471-2164-9-428)
Supplement: Additional file 1 — The TUTR348 dataset. The data provided represent 348 human genes containing one known transcript and at least one partially or wholly untranslated exon. [file 1471-2164-9-428-S1.gz]

Archive with 1 entries (1 files):
- tutr348.gb
